# Supplementary material for: Isolation, Molecular Characterization, and Antibiotic Resistance of Avian Pathogenic Escherichia coli in Eastern China
Source: Vet Sci. 2022 Jun 25;9(7):319. doi: 10.3390/vetsci9070319 (PMC9324180; doi:10.3390/vetsci9070319)
Supplement: Supplementary file 1 [file vetsci-09-00319-s001.zip]

Archive with 1 entries (1 files):
- vetsci-1756086-supplementary.xlsx
