# Supplementary material for: Isolation, Molecular Characterization, and Antibiotic Resistance of Avian Pathogenic Escherichia coli in Eastern China
Source: Vet Sci. 2022 Jun 25;9(7):319. doi: 10.3390/vetsci9070319 (PMC9324180; doi:10.3390/vetsci9070319)
Supplement: Supplementary file 1 [file vetsci-09-00319-s001.zip › vetsci-1756086-supplementary.xlsx]

## Sheet: Table S1
Table S1. Primers used for the detection of the virulence genes in APEC
Genes	Primer sequences (5’-3’)	Descriptions	Size of PCR products (bp)	Reference
fimC	P1: GCCGATGGTGTAAAGGATGG	Type Ⅰ fimbriae	475	[19]
	P2: GGGTAAGTGCGCCATAATCA
papC	P1: GCTGATATCACGCAGTCAGT	Pilus associated with pyelonephritis	768	[19]
	P2: GTCAACAAGAAGACGTGTTCC
tsh	P1: GTCTGTCAGACGTCTGTGTTTC	Temperature-sensitive haemagglutinin	598	[19]
	P2: ATAGGATGACAGGCTACCGAC
mat	P1: CGACCTGGTCAGCAACAGCC	Meningitis-associated and temperature-regulated fimbriae	238	[19]
	P2: TCCACGCCCACATTCAGTGT
fyuA	P1: ATGTGAAACTGCGTCTGGCG	Ferric yersinia uptake (yersiniabactin receptor)	728	[19]
	P2: CGCAGTAGGCACGATGTTGTA
irp2	P1: CTGATGAACTCACTCGCTATCC	Iron-repressible protein (yersiniabactin)	440	[19]
	P2: AGCATCTCCTGGCTCTGCTC
iucD	P1: GAAGCATATGACACAATCCTG	Aerobactin synthesis	613	[21]
	P2: CAGAGTGAAGTCATCACGCAC
cva/cvi	P1: TCCAAGCGGACCCCTTATAG	Structural genes of colicin V operon	598	[5]
	P2: CGCAGCATAGTTCCATGCT
iss	P1: ATCACATAGGATTCTGCCG	Increased serum survival	309	[22]
	P2: CAGCGGAGTATAGATGCCA
neuC	P1: GGTGGTACATTCCGGGATGTC	K1 capsular polysaccharide	792	[23]
	P2: CATGGTGGTGAAAAGACATTAGC
ompA	P1: AGCTATCGCGATTGCAGTG	Outer membrane protein	919	[5]
	P2: GGTGTTGCCAGTAACCGG
vat	P1: TCCATGCTTCAACGTCTCAGAG	Vacuolating autotransporter toxin	939	[24]
	P2: CTGTTGTCAGTGTCGTGAACG
ibeA	P1: TGGCAATAGCAGCGGCAGTC	Invasion of brain endothelium	321	[19]
	P2: CTGCCTGTTCAAGCATTGCA
ibeB	P1: GTTCTCACTCAGCCAGAACG	Invasion	1172	[20]
	P2: CATCCAGCACTTCCAGATAAC
iroN	P1: CCTCCGACGATGATAATGACG	Siderophore (salmochelin) receptor	866	[19]
	P2: GATACCATTATGCGTAATGCC

## Sheet: Table S2
Table S2. Serotypes of the 230 APEC isolates
Serotypes	Duck (n=93)		Chicken (n=137)		Total (n=230)
	No. of positive	Percent (%)	No. of positive	Percent (%)	No. of positive	Percent (%)
O78	55	59.1398	48	35.0365	103	44.7826
O1	7	7.52688	21	15.3285	28	12.1739
O2	11	11.828	43	31.3869	54	23.4783
Others	20	21.5054	25	18.2482	45	19.5652
Total	93	100	137	100	230	100

## Sheet: Table S3
Table S3. Phylogenetic grouping of the 230 APEC isolates
Phylogenetic groups	Duck (n=93)		Chicken (n=137)		Total (n=230)
	No. of positive	Percent (%)	No. of positive	Percent (%)	No. of positive	Percent (%)
A	31	33.3333	31	22.6277	62	26.9565
B1	15	16.129	27	19.708	42	18.2609
B2	25	26.8817	43	31.3869	68	29.5652
D	19	20.4301	27	19.708	46	20
Unknown	3	3.22581	9	6.56934	12	5.21739
Total	93	100	137	100	230	100

## Sheet: Table S4
Table S4. Prevalences of virulence genes in the 230 APEC isolates
Genes	Duck (n=93)		Chicken (n=137)		Total (n=230)
	No. of positive	Percent (%)	No. of positive	Percent (%)	No. of positive	Percent (%)
fimC	85	91.3978	126	91.9708	211	91.7391
papC	6	6.45161	26	18.9781	32	13.913
tsh	46	49.4624	68	49.635	114	49.5652
mat	87	93.5484	123	89.781	210	91.3043
irp2	37	39.7849	62	45.2555	99	43.0435
fyuA	29	31.1828	80	58.3942	109	47.3913
iucD	64	68.8172	97	70.8029	161	70
iroN	60	64.5161	93	67.8832	153	66.5217
iss	80	86.0215	105	76.6423	185	80.4348
cva/cvi	68	73.1183	70	51.0949	138	60
neuC	8	8.60215	34	24.8175	42	18.2609
ompA	81	87.0968	110	80.292	191	83.0435
vat	11	11.828	37	27.0073	48	20.8696
ibeA	14	15.0538	17	12.4088	31	13.4783
ibeB	93	100	136	99.2701	229	99.5652
Total	93	100	137	100	230	100

## Sheet: Table S5
Table S5. Relationship between virulence genes distribution and serotypes
Genes	O1 (n=28)		O2 (n=54)		O78 (n=103)		Others (n=45)		Total (n=230)
	No. of positive	Percent (%)	No. of positive	Percent (%)	No. of positive	Percent (%)	No. of positive	Percent (%)	No. of positive	Percent (%)
fimC	25	89.2857	51	94.4444	92	89.3204	43	95.5556	211	91.7391
papC	1	3.57143	2	3.7037	17	16.5049	12	26.6667	32	13.913
tsh	10	35.7143	39	72.2222	46	44.6602	19	42.2222	114	49.5652
mat	27	96.4286	51	94.4444	88	85.4369	44	97.7778	210	91.3043
irp2	5	17.8571	29	53.7037	45	43.6893	20	44.4444	99	43.0435
fyuA	2	7.14286	25	46.2963	54	52.4272	28	62.2222	109	47.3913
iucD	14	50	46	85.1852	68	66.0194	33	73.3333	161	70
iroN	12	42.8571	41	75.9259	73	70.8738	27	60	153	66.5217
iss	20	71.4286	51	94.4444	83	80.5825	31	68.8889	185	80.4348
cva/cvi	20	71.4286	45	83.3333	49	47.5728	24	53.3333	138	60
neuC	1	3.57143	10	18.5185	21	20.3883	10	22.2222	42	18.2609
ompA	27	96.4286	47	87.037	74	71.8447	43	95.5556	191	83.0435
vat	2	7.14286	5	9.25926	27	26.2136	14	31.1111	48	20.8696
ibeA	7	25	5	9.25926	10	9.70874	9	20	31	13.4783
ibeB	28	100	54	100	103	100	44	97.7778	229	99.5652

## Sheet: Table S6
Table S6. Relationship between virulence genes distribution and phylogenetic groups
Genes	A (n=62)		B1 (n=42)		B2 (n=68)		D (n=46)		Unknown (n=12)		Total (n=230)
	No. of positive	Percent (%)	No. of positive	Percent (%)	No. of positive	Percent (%)	No. of positive	Percent (%)	No. of positive	Percent (%)	No. of positive	Percent (%)
fimC	55	88.7097	41	97.619	58	85.2941	45	97.8261	12	100	211	91.7391
papC	1	1.6129	10	23.8095	6	8.82353	14	30.4348	1	8.33333	32	13.913
tsh	32	51.6129	24	57.1429	34	50	21	45.6522	3	25	114	49.5652
mat	61	98.3871	37	88.0952	56	82.3529	44	95.6522	12	100	210	91.3043
irp2	28	45.1613	16	38.0952	28	41.1765	24	52.1739	3	25	99	43.0435
fyuA	21	33.871	15	35.7143	31	45.5882	39	84.7826	3	25	109	47.3913
iucD	40	64.5161	34	80.9524	41	60.2941	35	76.087	11	91.6667	161	70
iroN	37	59.6774	29	69.0476	52	76.4706	26	56.5217	9	75	153	66.5217
iss	53	85.4839	37	88.0952	57	83.8235	28	60.8696	10	83.3333	185	80.4348
cva/cvi	50	80.6452	28	66.6667	32	47.0588	24	52.1739	4	33.3333	138	60
neuC	7	11.2903	9	21.4286	17	25	9	19.5652	0	0	42	18.2609
ompA	58	93.5484	29	69.0476	48	70.5882	45	97.8261	11	91.6667	191	83.0435
vat	5	8.06452	13	30.9524	11	16.1765	16	34.7826	3	25	48	20.8696
ibeA	14	22.5806	5	11.9048	6	8.82353	6	13.0435	0	0	31	13.4783
ibeB	62	100	42	100	68	100	46	100	11	91.6667	229	99.5652

## Sheet: Table S7
Table S7. Prevalence of antibiotic suscesptibility testing
Drugs classification	Drugs	Resistance		Intermediate		Susceptible		Total
		No. of positive	Percent (%)	No. of positive	Percent (%)	No. of positive	Percent (%)
β-lactam	Ampicillin	202	87.8261	19	8.26087	9	3.91304	230
	Amoxicillin	188	81.7391	18	7.82609	24	10.4348	230
	Ceftriaxone	80	34.7826	72	31.3043	78	33.913	230
	Cefalotin	181	78.6957	42	18.2609	7	3.04348	230
	Ceftazidime	98	42.6087	34	14.7826	98	42.6087	230
	Cefotaxime	121	52.6087	88	38.2609	21	9.13043	230
Carbapenem	Imipenem	4	1.73913	10	4.34783	216	93.913	230
Aminoglycosides	Streptomycin	207	90	16	6.95652	7	3.04348	230
	Gentamycin	143	62.1739	38	16.5217	49	21.3043	230
	Kanamycin	172	74.7826	53	23.0435	5	2.17391	230
	Spectinomycin	173	75.2174	27	11.7391	30	13.0435	230
	Amikacin	155	67.3913	54	23.4783	21	9.13043	230
Tetracyclines	Tetracycline	219	95.2174	2	0.869565	9	3.91304	230
	Doxycycline	216	93.913	5	2.17391	9	3.91304	230
Chloramphenicol	Chloramphenicol	166	72.1739	29	12.6087	35	15.2174	230
	Florfenicol	160	69.5652	47	20.4348	23	10	230
Macrolides	Erythromycin	227	98.6957	3	1.30435	0	0	230
Lincosamides	Lincomycin	207	90	4	1.73913	19	8.26087	230
Polypeptide	Polymyxin B	1	0.434783	111	48.2609	118	51.3043	230
Quinolones	Ciprofloxacin	162	70.4348	25	10.8696	43	18.6957	230
	Enrofloxacin	221	96.087	3	1.30435	6	2.6087	230
	Lomefloxacin	141	61.3043	66	28.6957	23	10	230
Sulfonamides	Trimethoprim	188	81.7391	5	2.17391	37	16.087	230
	Sulfamethoxazole	194	84.3478	11	4.78261	25	10.8696	230

## Sheet: Table S8
Table S8. Distribution of multi-drug resistant (MDR) APEC isolates
No. of antibiotic class	Duck (n=93)		Chicken (n=137)		Total (n=230)
	No. of isolates	Percent (%)	No. of isolates	Percent (%)	No. of isolates	Percent (%)
10	0	0	1	0.729927	1	0.434783
9	0	0	1	0.729927	1	0.434783
8	59	63.4409	85	62.0438	144	62.6087
7	25	26.8817	35	25.5474	60	26.087
6	8	8.60215	11	8.0292	19	8.26087
5	1	1.07527	2	1.45985	3	1.30435
4	0	0	1	0.729927	1	0.434783
3	0	0	1	0.729927	1	0.434783
2	0	0	0	0	0	0
1	0	0	0	0	0	0
MDR≥3	93	100	137	100	230	100

## Sheet: Table S9
Table S9. Detailed information for the APEC isolates
Strain name	Animal	Tissue sample	Province	Serotype	Phylogenetic group	Virulence genes																β-lactam							Aminoglycosides					Tetracyclines		Chloramphenicol		Macrolides	Lincosamides	Polypeptide	Quinolones			Sulfonamides
		Tissue	Province			fimC	papC	tsh	mat	irp2	fyuA	iucD	iroN	iss	cva/cvi	neuC	ompA	vat	ibeA	ibeB	Total	Ampicillin	Amoxicillin	Ceftriaxone	Cefalotin	Ceftazidime	Cefotaxime	Imipenem	Streptomycin	Gentamycin	Kanamycin	Spectinomycin	Amikacin	tetracycline	Doxycycline	Chloramphenicol	Florfenicol	Erythromycin	Lincomycin	Polymyxin B	Ciprofloxacin	Enrofloxacin	Lomefloxacin	Trimethoprim	Sulfamethoxazole
DE001	Duck	Liver	Jiangsu	O78	B2	1	0	1	1	1	1	1	1	1	1	0	1	0	0	1	11	I	R	I	I	R	I	S	R	I	R	R	R	R	R	I	I	I	R	I	R	R	R	R	R
DE002	Duck	Brain	Jiangsu	O78	A	1	0	1	1	1	0	1	0	1	1	0	1	0	0	1	9	R	R	R	R	R	R	S	R	R	R	I	R	I	R	R	R	R	R	I	R	R	R	I	R
DE003	Duck	Liver	Jiangsu	O78	B1	1	0	1	1	1	0	1	0	1	1	0	1	0	0	1	9	R	R	I	I	R	I	S	R	I	I	R	R	R	R	R	I	R	R	I	R	R	I	R	R
DE004	Duck	Brain	Jiangsu	O78	A	1	0	1	1	1	0	1	0	1	1	0	1	0	0	1	9	R	R	I	R	I	I	S	R	R	I	R	R	R	R	R	R	R	R	I	R	R	R	R	R
DE005	Duck	Brain	Jiangsu	O78	A	1	0	0	1	0	0	0	0	0	0	0	1	0	0	1	4	R	R	I	I	I	I	S	R	I	I	R	R	R	R	R	I	R	R	I	R	R	R	R	R
DE006	Duck	Liver	Jiangsu	O78	D	1	0	0	0	0	0	0	0	0	0	0	1	0	0	1	3	R	R	R	R	R	R	S	R	R	R	R	R	R	R	R	R	R	R	I	R	R	R	R	R
DE007	Duck	Brain	Jiangsu	O78	D	1	0	0	1	0	0	0	0	0	0	0	1	0	0	1	4	R	R	I	I	R	I	S	R	I	I	R	R	R	R	R	I	R	R	I	R	R	R	R	R
DE008	Duck	Brain	Jiangsu	O78	A	1	0	0	1	0	0	0	0	0	0	0	0	0	0	1	3	R	R	R	R	S	R	S	R	R	R	R	R	R	R	R	R	R	R	S	R	R	R	R	R
DE009	Duck	Brain	Jiangsu	O78	B1	1	0	0	1	0	0	0	0	0	0	0	1	0	0	1	4	I	R	R	R	S	R	S	R	R	R	R	R	R	R	R	R	R	I	S	R	R	I	R	R
DE010	Duck	Liver	Jiangsu	O2	D	1	0	0	1	0	0	1	1	1	1	0	1	0	0	1	8	R	R	I	R	I	I	S	R	R	R	R	R	R	R	R	S	R	R	S	R	R	R	R	R
DE011	Duck	Brain	Jiangsu	Others	A	1	0	0	1	0	0	1	1	1	1	0	1	0	0	1	8	R	R	I	R	I	R	S	R	I	I	R	R	R	R	R	I	R	R	I	R	R	I	R	R
DE012	Duck	Liver	Jiangsu	O2	A	1	0	0	1	0	0	1	1	1	1	0	1	0	1	1	9	R	R	S	R	S	R	S	I	R	R	R	I	R	R	R	I	R	R	S	R	R	R	R	R
DE013	Duck	Liver	Jiangsu	O78	A	1	0	0	1	0	0	0	0	0	0	0	1	0	1	1	5	R	R	I	R	I	I	S	R	R	R	R	R	R	R	R	R	R	R	I	I	R	I	R	R
DE014	Duck	Liver	Jiangsu	O2	B2	1	0	1	1	0	0	0	0	1	1	1	1	1	1	1	10	I	I	S	I	S	S	S	S	S	I	R	I	R	R	I	R	R	R	S	S	R	S	S	S
DE015	Duck	Liver	Jiangsu	O78	A	1	0	0	1	0	0	1	1	1	1	0	1	0	1	1	9	R	R	S	I	S	I	S	R	R	R	R	S	R	R	R	R	R	I	S	R	R	I	R	R
DE016	Duck	Liver	Anhui	O78	B1	1	0	1	1	0	0	0	0	0	0	0	1	0	0	1	5	R	R	I	R	R	R	S	R	R	R	R	R	R	R	R	R	R	R	I	R	R	R	R	R
DE017	Duck	Brain	Anhui	Others	A	1	0	1	1	0	0	1	1	1	1	0	1	0	0	1	9	R	R	I	R	I	S	S	I	I	R	R	R	R	R	R	I	R	R	S	R	R	R	R	R
DE018	Duck	Brain	Anhui	O78	A	1	0	1	1	0	0	1	1	1	1	0	1	0	0	1	9	R	R	I	R	R	I	S	R	S	I	R	R	R	R	I	I	R	R	I	R	R	R	R	R
DE019	Duck	Liver	Anhui	O78	D	1	0	1	1	0	0	1	1	1	1	0	1	0	0	1	9	R	R	I	R	R	S	S	R	I	R	R	R	R	R	R	R	R	R	S	R	R	R	R	R
DE020	Duck	Brain	Anhui	O78	D	1	1	1	1	1	1	1	1	1	1	0	1	1	0	1	13	R	R	S	R	S	I	S	R	R	R	I	S	R	R	R	R	R	R	S	R	R	I	R	R
DE021	Duck	Brain	Anhui	O78	D	1	0	0	1	0	0	0	0	1	1	0	1	0	0	1	6	R	R	S	S	I	I	S	R	S	R	I	I	R	R	R	R	R	R	I	R	R	S	R	R
DE022	Duck	Brain	Anhui	Others	D	1	0	0	1	0	0	0	0	1	1	0	1	0	0	1	6	R	R	R	R	I	R	S	R	S	R	R	R	R	R	R	R	R	R	S	R	R	R	R	R
DE023	Duck	Liver	Jiangsu	Others	A	1	0	0	1	0	0	0	0	0	0	0	1	0	1	1	5	R	R	I	R	S	I	S	R	R	R	R	R	R	R	R	R	R	R	I	R	R	R	S	S
DE024	Duck	Liver	Jiangsu	O78	B1	1	0	0	1	0	0	0	0	1	1	0	1	0	0	1	6	R	R	I	R	I	R	S	R	R	R	R	R	R	R	R	R	R	R	I	I	R	I	R	R
DE025	Duck	Brain	Jiangsu	Others	A	1	0	0	1	0	0	0	0	1	1	0	1	0	0	1	6	R	R	S	R	S	S	S	R	R	R	R	R	R	R	R	R	R	R	S	I	R	I	R	R
DE026	Duck	Brain	Jiangsu	O78	B1	0	0	0	1	0	0	1	1	1	1	0	1	0	0	1	7	R	R	R	R	S	R	S	R	R	R	R	R	R	R	R	R	R	R	S	R	R	R	R	R
DE027	Duck	Liver	Jiangsu	O78	B1	0	0	0	1	0	0	1	1	1	1	0	1	0	1	1	8	R	R	R	R	I	R	S	R	R	R	R	R	R	R	R	R	R	R	I	R	R	R	R	R
DE028	Duck	Liver	Jiangsu	Others	B1	0	0	0	1	0	0	0	1	1	1	0	1	0	1	1	7	R	R	R	R	R	R	I	R	I	R	R	I	R	R	R	R	R	R	I	R	R	R	R	R
DE029	Duck	Liver	Jiangsu	O78	B1	0	0	0	1	0	0	0	1	1	1	0	1	0	1	1	7	R	R	R	R	I	R	S	R	I	R	R	R	R	R	R	R	R	R	I	R	R	R	R	R
DE030	Duck	Liver	Jiangsu	O78	A	0	0	0	1	0	0	0	1	1	1	0	1	0	1	1	7	R	R	R	R	R	R	S	R	R	R	R	R	R	R	R	R	R	R	S	R	R	R	R	R
DE031	Duck	Liver	Jiangsu	O78	A	1	0	0	1	0	0	0	0	0	0	1	1	0	1	1	6	R	R	I	R	S	I	S	R	I	R	R	S	R	R	R	R	R	R	S	R	R	R	S	I
DE032	Duck	Liver	Jiangsu	O78	B1	0	0	0	1	0	0	1	1	1	1	0	1	0	0	1	7	R	R	R	R	I	R	S	R	S	R	R	I	R	R	R	R	R	R	I	R	R	R	R	R
DE033	Duck	Liver	Jiangsu	Others	A	0	0	0	1	0	0	1	1	1	1	0	1	0	0	1	7	R	R	R	R	R	I	S	R	R	R	R	R	R	R	R	R	R	R	I	R	R	R	R	R
DE034	Duck	Liver	Jiangsu	O78	A	1	0	0	1	1	1	1	0	1	1	0	1	0	0	1	9	R	R	S	R	R	I	S	R	S	I	R	I	R	R	I	I	R	R	I	R	R	R	R	R
DE035	Duck	Liver	Jiangsu	O78	A	1	0	1	1	1	1	1	1	1	1	0	1	0	0	1	11	R	R	S	R	I	S	S	R	R	R	R	R	R	R	I	R	R	R	S	S	R	S	I	S
DE036	Duck	Liver	Jiangsu	O78	A	1	0	1	1	1	1	1	1	1	1	0	1	0	0	1	11	R	R	I	R	S	I	S	R	S	I	R	R	R	R	R	R	R	R	I	R	R	R	R	R
DE037	Duck	Liver	Anhui	O2	B1	1	0	1	1	1	1	1	1	1	1	1	1	0	1	1	13	R	R	I	R	R	I	S	R	R	R	R	R	R	R	R	I	R	R	I	R	R	R	R	R
DE038	Duck	Liver	Anhui	Others	D	1	0	1	1	1	1	1	1	1	1	0	1	0	0	1	11	R	R	R	R	R	R	S	R	S	R	R	R	R	R	R	S	R	R	I	I	R	I	R	R
DE039	Duck	Liver	Anhui	Others	B1	1	0	0	1	0	0	1	1	1	1	0	1	0	0	1	8	R	R	R	R	R	R	S	R	R	R	R	R	R	R	R	R	R	R	I	R	R	R	R	R
DE040	Duck	Liver	Shandong	O2	B2	1	0	1	1	1	1	1	1	1	1	0	1	0	1	1	12	R	I	S	R	S	S	S	R	R	R	R	R	R	R	I	I	R	R	S	S	R	S	S	S
DE041	Duck	Liver	Anhui	O78	B2	1	0	0	1	1	1	1	0	1	1	0	1	0	0	1	9	R	R	R	R	R	R	S	R	I	R	R	R	R	R	R	S	R	I	I	R	R	R	R	R
DE042	Duck	Liver	Anhui	O78	B1	1	0	1	1	0	0	1	1	1	1	0	1	0	0	1	9	R	R	R	R	R	R	S	R	R	R	R	R	R	R	R	S	R	R	I	R	R	R	R	R
DE043	Duck	Liver	Anhui	O78	B2	1	0	0	1	1	1	1	0	1	1	0	1	0	0	1	9	R	R	I	R	R	R	S	I	R	R	R	I	R	R	R	S	R	R	S	R	R	R	R	R
DE044	Duck	Liver	Anhui	O78	B2	1	0	1	1	1	1	1	1	1	1	0	1	0	0	1	11	I	I	S	R	R	I	S	R	I	R	R	R	R	R	S	I	R	R	S	S	R	I	S	S
DE045	Duck	Liver	Anhui	O2	A	1	0	1	1	1	1	1	1	1	1	0	1	1	1	1	13	I	S	I	I	S	I	S	R	R	R	R	R	R	R	I	I	R	R	I	R	R	R	S	S
DE046	Duck	Liver	Jiangsu	O1	D	1	0	0	1	1	0	0	0	1	0	1	0	0	0	1	6	R	R	I	R	I	I	S	R	I	R	R	I	R	R	I	I	R	R	I	R	R	I	R	R
DE047	Duck	Liver	Jiangsu	O78	D	1	0	0	1	1	0	0	0	1	0	1	0	0	0	1	6	R	S	I	R	S	I	S	I	R	R	R	R	R	I	I	I	R	R	I	R	R	R	S	S
DE048	Duck	Liver	Jiangsu	O78	D	1	0	0	1	1	0	0	0	1	0	1	0	0	0	1	6	R	R	I	R	R	R	S	R	R	R	R	R	R	R	R	R	R	R	I	R	R	R	R	R
DE049	Duck	Liver	Anhui	O1	B2	1	0	1	1	1	1	1	0	1	1	0	1	0	0	1	10	S	I	S	R	S	I	S	I	I	R	R	R	R	R	R	R	R	R	I	R	R	R	R	R
DE050	Duck	Liver	Jiangsu	Others	A	1	0	1	1	1	1	1	1	1	1	0	1	0	0	1	11	S	I	S	R	S	I	S	I	I	R	R	R	R	R	R	R	R	R	I	R	R	R	R	R
DE051	Duck	Liver	Jiangsu	O1	A	1	0	1	1	0	0	1	1	1	1	0	1	0	0	1	9	I	I	S	I	S	I	S	S	I	R	R	S	R	R	R	R	R	R	S	R	R	R	R	R
DE052	Duck	Liver	Jiangsu	O1	B1	1	0	1	1	0	0	1	1	1	1	0	1	0	0	1	9	R	R	I	R	R	R	S	R	R	R	R	R	R	R	R	R	R	R	I	R	R	R	R	R
DE053	Duck	Liver	Anhui	O2	A	1	0	1	1	1	1	1	1	1	1	0	1	0	0	1	11	R	R	R	R	R	R	S	R	R	R	R	R	R	R	R	R	R	R	S	R	R	R	R	R
DE054	Duck	Liver	Anhui	O2	B2	1	0	1	1	1	1	1	1	1	1	1	1	1	1	1	14	R	I	S	R	S	I	S	R	R	R	R	R	R	R	S	I	R	R	S	R	R	S	S	R
DE055	Duck	Liver	Jiangsu	Others	B2	1	0	1	1	1	1	1	1	1	1	0	1	0	0	1	11	R	I	S	R	R	I	S	I	R	R	R	R	R	R	R	R	R	R	I	R	R	R	R	R
DE056	Duck	Liver	Anhui	O78	D	1	0	1	1	1	1	0	1	1	1	0	1	0	0	1	10	R	I	R	R	R	R	S	R	R	I	I	R	R	R	R	R	R	R	S	R	R	R	I	R
DE057	Duck	Liver	Anhui	O78	D	1	0	1	1	1	1	1	1	1	1	0	1	0	0	1	11	I	S	S	R	I	I	S	S	R	R	R	I	R	R	R	R	R	R	S	R	R	R	R	R
DE058	Duck	Liver	Anhui	O78	D	1	0	1	1	1	1	1	1	1	1	0	1	0	0	1	11	R	S	S	R	R	I	S	R	S	R	I	R	R	R	I	R	R	R	I	R	R	R	R	R
DE059	Duck	Liver	Anhui	O2	B2	1	0	1	1	1	1	1	0	1	1	0	1	0	0	1	10	I	S	S	R	S	I	S	R	S	R	S	S	R	R	I	I	R	R	S	R	R	R	R	R
DE060	Duck	Liver	Jiangsu	Others	A	1	0	1	1	0	0	1	1	1	1	0	1	0	0	1	9	R	R	I	I	R	S	S	R	S	I	R	S	R	R	I	R	R	R	S	R	R	R	R	R
DE061	Duck	Liver	Jiangsu	O78	B2	1	0	1	1	0	0	1	1	1	1	0	1	0	0	1	9	R	R	I	R	R	I	S	I	I	R	I	R	R	R	I	R	R	R	I	R	R	R	I	R
DE062	Duck	Liver	Jiangsu	O78	A	1	0	1	1	1	0	0	1	1	1	0	1	1	0	1	10	R	R	I	R	I	I	S	R	R	I	I	R	R	R	I	I	R	R	S	R	R	R	R	R
DE063	Duck	Liver	Jiangsu	Others	A	1	0	1	1	0	0	1	1	1	1	0	1	0	0	1	9	R	R	I	R	R	I	S	R	S	R	R	R	R	R	I	R	R	R	I	R	R	R	R	R
DE064	Duck	Liver	Jiangsu	O78	A	1	0	1	1	0	0	1	1	1	1	0	1	0	0	1	9	R	R	I	R	R	R	S	R	R	I	R	R	R	R	I	I	R	R	S	R	R	R	R	R
DE065	Duck	Liver	Jiangsu	O78	A	1	0	1	0	0	0	1	1	1	1	0	1	0	0	1	8	R	R	I	R	S	I	S	R	R	R	R	R	R	R	R	R	R	R	I	R	R	I	R	R
DE066	Duck	Liver	Jiangsu	O78	B2	1	0	1	1	0	0	1	1	1	1	0	1	0	0	1	9	R	R	S	R	I	I	S	R	R	I	R	R	R	R	I	I	R	R	S	R	R	R	R	R
DE067	Duck	Liver	Jiangsu	O78	B1	1	0	1	1	0	0	1	1	1	1	0	1	0	0	1	9	R	R	S	R	I	I	S	R	R	R	R	I	R	R	R	R	R	S	I	R	R	R	R	R
DE068	Duck	Liver	Jiangsu	O78	A	1	0	1	0	0	0	1	1	1	1	0	1	0	0	1	8	R	R	I	R	R	I	S	I	I	I	R	I	R	R	S	R	R	R	S	R	R	R	R	R
DE069	Duck	Liver	Jiangsu	O78	B2	0	0	1	1	0	0	0	1	1	1	0	1	0	0	1	7	R	R	S	R	S	I	S	R	R	R	R	R	R	R	R	R	R	R	I	I	R	I	R	R
DE070	Duck	Liver	Jiangsu	O78	B2	1	0	1	0	0	0	0	1	1	1	0	0	0	0	1	6	R	R	S	R	I	I	S	R	R	I	R	R	R	R	I	I	R	R	S	R	R	R	R	R
DE071	Duck	Liver	Jiangsu	O78	B2	1	0	0	1	0	0	1	1	1	0	0	1	0	0	1	7	R	R	I	R	R	R	S	R	R	R	R	R	R	R	R	R	R	R	I	R	R	R	R	R
DE072	Duck	Liver	Jiangsu	O78	B2	1	0	0	1	0	0	1	1	1	0	0	1	0	0	1	7	R	R	S	I	S	I	S	R	S	R	R	S	R	R	S	S	R	R	I	R	R	R	R	S
DE073	Duck	Liver	Jiangsu	O78	Unknown	1	0	0	1	0	0	1	1	1	0	0	0	0	0	1	6	R	R	R	R	R	R	S	R	R	R	R	R	R	S	R	R	R	R	S	R	R	I	R	R
DE074	Duck	Liver	Jiangsu	O78	B2	1	0	0	1	0	0	1	1	1	0	0	1	0	0	1	7	R	R	R	R	R	R	S	I	R	R	R	R	R	R	R	R	R	R	S	R	R	R	R	R
DE075	Duck	Liver	Anhui	O78	B2	1	0	0	1	0	0	1	1	1	0	0	1	0	0	1	7	R	R	S	R	S	I	S	R	R	I	R	I	R	R	I	I	R	R	S	R	R	R	R	R
DE076	Duck	Liver	Jiangsu	O78	A	1	0	1	1	0	0	1	1	1	1	0	1	0	0	1	9	S	S	S	I	S	I	S	R	R	R	R	R	R	R	R	R	R	R	S	S	R	R	R	R
DE077	Duck	Liver	Jiangsu	Others	B2	1	0	1	1	0	0	1	1	1	1	0	1	0	0	1	9	R	R	S	R	I	I	S	R	R	R	R	R	R	R	R	R	R	R	I	I	R	I	R	R
DE078	Duck	Liver	Anhui	O78	Unknown	1	0	0	1	0	0	0	0	0	1	0	1	0	0	1	5	R	R	S	I	S	I	S	R	S	R	R	S	R	R	S	S	R	R	I	R	R	R	R	S
DE079	Duck	Liver	Jiangsu	O1	Unknown	1	0	1	1	0	0	1	1	1	1	0	1	0	0	1	9	R	R	R	R	R	R	S	R	R	R	R	R	R	R	R	R	R	R	S	R	R	R	R	R
DE080	Duck	Liver	Jiangsu	O2	D	1	0	0	1	0	0	1	1	1	1	0	1	0	0	1	8	R	R	R	R	R	R	S	R	R	R	R	R	R	R	R	R	R	R	I	R	R	R	R	R
DE081	Duck	Liver	Anhui	Others	D	1	0	0	1	1	1	1	0	1	1	0	1	0	0	1	9	R	R	I	R	R	I	S	R	R	R	I	I	R	R	R	R	R	R	S	R	R	R	S	I
DE082	Duck	Liver	Anhui	O1	D	1	0	0	1	1	0	0	1	1	1	1	0	1	0	1	9	R	R	S	R	S	I	S	R	R	R	R	R	R	R	R	R	R	R	I	R	R	R	S	S
DE083	Duck	Liver	Jiangsu	O78	B2	1	0	0	1	1	1	1	0	0	0	0	0	1	0	1	7	R	R	S	R	S	I	S	R	R	R	R	R	R	R	I	S	R	R	S	I	R	I	R	R
DE084	Duck	Liver	Jiangsu	Others	B2	1	1	0	1	1	1	1	0	1	0	0	1	0	0	1	9	R	R	I	R	S	I	S	R	I	R	I	R	R	R	S	I	R	R	I	R	R	I	S	R
DE085	Duck	Liver	Jiangsu	Others	B2	1	1	1	0	0	0	0	1	0	0	0	1	0	0	1	6	R	R	S	I	S	S	I	R	I	R	R	I	R	R	S	I	R	R	S	S	R	I	S	S
DE086	Duck	Liver	Jiangsu	Others	A	1	0	0	1	0	0	1	1	1	1	0	1	0	0	1	8	R	R	I	R	S	I	S	R	I	R	R	R	R	R	S	I	R	R	I	R	R	I	S	I
DE087	Duck	Liver	Jiangsu	Others	A	1	0	0	1	0	0	1	1	1	1	0	0	0	0	1	7	R	R	I	I	S	I	S	R	R	I	R	R	R	R	S	I	R	R	I	R	R	I	S	I
DE088	Duck	Liver	Jiangsu	O2	B2	1	0	0	1	1	1	1	0	1	0	0	0	1	0	1	8	R	R	R	R	R	R	S	R	I	R	R	R	R	R	R	R	R	R	S	R	R	R	R	R
DE089	Duck	Liver	Jiangsu	O1	D	1	0	0	1	1	1	1	0	1	0	0	0	1	0	1	8	R	R	R	R	R	R	S	R	R	R	R	R	R	R	R	R	R	R	S	R	R	I	R	R
DE090	Duck	Liver	Jiangsu	O78	B2	1	0	0	1	1	1	0	0	1	0	0	0	1	0	1	7	R	R	R	R	R	R	S	R	I	R	R	R	R	R	R	R	R	I	S	R	R	R	S	R
DE091	Duck	Liver	Anhui	O78	B1	1	1	1	1	1	1	1	1	1	1	0	1	1	0	1	13	R	R	I	R	R	R	S	R	R	R	I	I	R	R	R	R	R	R	S	R	R	R	R	R
DE092	Duck	Liver	Jiangsu	Others	B2	1	1	0	1	1	1	1	0	1	0	0	1	0	0	1	9	R	R	R	I	R	R	S	R	I	R	R	I	R	R	R	R	R	R	I	R	R	R	R	R
DE093	Duck	Liver	Shandong	O78	D	1	1	1	0	0	0	0	1	0	0	0	1	0	0	1	6	R	R	R	R	R	R	I	R	R	R	R	R	R	R	R	I	R	R	S	R	R	R	S	I
CE001	Chicken	Liver	Jiangsu	O78	B2	1	0	1	1	1	1	1	0	1	1	1	0	0	0	1	10	R	R	S	I	S	I	S	R	I	I	I	S	R	R	S	S	R	R	S	R	R	R	R	R
CE002	Chicken	Liver	Jiangsu	O78	A	1	0	1	1	1	1	1	0	1	1	1	0	0	0	1	10	R	R	S	I	S	I	S	R	S	R	R	S	R	R	S	S	R	R	I	R	R	R	R	S
CE003	Chicken	Liver	Jiangsu	O78	A	1	0	1	1	1	1	1	0	1	1	1	0	0	0	1	10	R	R	S	R	S	I	S	R	S	I	I	I	R	R	S	I	R	R	I	R	R	R	R	R
CE004	Chicken	Liver	Jiangsu	O78	A	1	0	1	1	1	1	1	0	1	1	1	0	0	0	1	10	R	R	S	R	S	I	S	R	R	I	R	I	R	R	I	I	R	R	S	R	R	R	R	R
CE005	Chicken	Liver	Shandong	O2	B2	1	1	1	1	1	1	1	1	1	1	0	1	1	0	1	13	R	R	I	R	S	R	S	R	R	R	R	R	R	R	R	R	R	R	I	R	R	I	R	R
CE006	Chicken	Liver	Anhui	O1	B2	1	1	1	1	1	1	1	1	1	0	1	1	1	1	1	14	S	I	S	I	S	R	S	R	R	R	R	I	R	R	S	I	R	R	S	S	R	S	S	S
CE007	Chicken	Liver	Jiangsu	O1	B2	1	1	1	1	0	0	1	1	1	1	1	1	1	1	1	13	R	R	R	R	R	R	S	R	R	R	I	S	R	R	R	R	R	R	S	I	R	R	R	R
CE008	Chicken	Liver	Jiangsu	O1	B2	1	1	1	1	0	0	0	0	0	1	1	1	1	1	1	10	R	R	R	R	R	R	S	R	R	R	R	R	R	R	R	R	R	R	S	I	R	R	R	R
CE009	Chicken	Liver	Jiangsu	O2	B2	1	1	0	1	1	1	1	1	1	1	0	1	0	0	1	11	R	R	S	R	S	R	S	R	S	I	R	S	R	R	R	I	R	R	S	R	R	R	R	R
CE010	Chicken	Liver	Jiangsu	O2	B2	1	0	1	1	0	0	1	1	1	1	1	1	1	1	1	12	I	S	S	S	S	S	S	S	S	I	S	I	R	R	S	S	R	R	S	S	R	S	S	S
CE011	Chicken	Liver	Jiangsu	O2	B2	1	0	1	1	0	0	1	1	1	1	0	0	1	1	1	10	I	I	S	R	S	R	S	I	I	I	I	S	R	R	I	S	R	R	S	R	R	S	S	S
CE012	Chicken	Liver	Jiangsu	O2	B2	1	0	1	1	1	1	1	1	1	1	1	1	1	1	1	14	S	S	I	S	I	R	S	R	S	R	R	I	R	R	S	S	R	R	S	S	R	I	S	S
CE013	Chicken	Liver	Shandong	O2	B2	1	1	1	1	1	1	1	1	1	1	1	1	1	1	1	15	R	S	S	S	S	I	S	R	S	R	R	S	R	R	S	S	R	R	S	S	R	I	S	S
CE014	Chicken	Liver	Anhui	Others	A	1	1	0	1	1	1	1	0	1	0	0	1	0	0	1	9	I	I	I	I	R	R	S	I	I	I	R	R	R	R	I	S	R	R	I	I	R	I	R	R
CE015	Chicken	Liver	Anhui	O18	B1	1	0	0	1	0	0	0	1	1	0	0	1	0	0	1	6	R	R	I	R	R	R	S	R	R	R	R	R	R	R	R	R	R	R	S	R	R	R	R	R
CE016	Chicken	Liver	Anhui	O1	D	0	0	0	0	0	1	0	0	0	0	0	1	1	1	1	5	R	R	I	I	R	R	S	R	R	R	R	R	R	R	R	R	R	R	S	R	R	R	R	R
CE017	Chicken	Liver	Anhui	O2	D	1	0	0	1	0	1	1	1	1	0	0	1	0	1	1	9	R	R	R	R	R	R	S	R	R	R	R	R	R	R	R	R	R	R	S	R	R	R	R	R
CE018	Chicken	Liver	Anhui	O2	Unknown	0	0	0	1	1	1	0	0	0	0	0	1	0	0	1	5	R	R	R	R	R	R	S	R	R	R	R	R	R	R	R	R	R	R	S	R	R	R	R	R
CE019	Chicken	Liver	Anhui	O2	B2	1	0	1	1	0	0	1	1	1	1	0	1	0	0	1	9	R	R	I	R	R	I	S	R	S	R	R	R	R	R	S	I	R	R	S	R	0	R	R	R
CE020	Chicken	Liver	Anhui	O78	D	1	0	0	1	0	0	1	1	1	1	0	1	0	0	1	8	R	R	I	R	R	R	S	R	R	R	R	R	R	R	R	R	R	R	S	R	R	I	R	R
CE021	Chicken	Liver	Anhui	O18	B2	1	1	0	1	0	0	1	1	1	0	0	1	0	0	1	8	R	R	R	R	R	R	S	R	R	R	I	I	R	R	R	R	R	R	S	R	R	R	R	R
CE022	Chicken	Liver	Anhui	O78	D	1	0	0	1	0	0	1	1	1	1	0	0	0	0	1	7	R	R	R	R	R	R	S	R	R	R	R	I	R	R	R	R	R	R	I	R	R	R	R	R
CE023	Chicken	Liver	Anhui	O78	D	1	0	0	1	0	0	1	1	1	1	0	0	0	1	1	8	R	R	I	R	R	R	S	R	R	R	R	R	R	R	R	R	R	R	S	R	R	I	R	R
CE024	Chicken	Liver	Anhui	O78	D	1	0	0	1	0	0	1	1	1	1	0	1	0	0	1	8	R	R	R	R	R	I	S	R	R	R	R	I	R	R	R	R	R	R	S	R	R	R	R	R
CE025	Chicken	Liver	Anhui	O78	D	1	0	0	1	0	0	1	1	1	0	1	1	0	0	1	8	R	R	I	R	R	R	S	R	S	I	R	S	R	R	R	R	R	R	I	R	R	R	R	R
CE026	Chicken	Liver	Anhui	O18	D	0	0	0	1	0	0	1	1	1	0	1	0	0	0	1	6	R	R	I	R	R	R	S	R	R	R	R	R	R	R	R	R	R	R	S	R	R	R	R	R
CE027	Chicken	Liver	Anhui	O2	D	1	0	0	1	0	1	1	1	1	0	0	1	0	0	1	8	R	R	I	R	R	R	S	R	R	R	R	R	R	R	R	R	R	R	S	R	R	I	R	R
CE028	Chicken	Liver	Anhui	O2	B2	1	0	1	1	0	0	1	1	1	1	0	1	0	0	1	9	R	R	I	R	R	S	S	R	I	I	R	R	R	R	R	I	R	R	I	R	R	R	R	R
CE029	Chicken	Liver	Jiangsu	O1	B2	1	1	1	1	1	1	1	0	1	1	1	1	1	0	1	13	R	R	I	I	R	R	S	R	R	R	R	R	R	R	R	R	R	R	S	I	R	I	R	R
CE030	Chicken	Liver	Jiangsu	O2	D	1	0	0	1	0	0	1	1	1	1	0	1	0	0	1	8	R	R	R	R	R	R	S	R	R	R	R	R	R	R	R	R	R	R	I	R	R	R	R	R
CE031	Chicken	Liver	Anhui	O1	D	1	0	1	1	1	1	1	1	1	0	1	0	1	0	1	11	R	R	I	I	R	R	S	R	I	R	R	I	R	R	R	R	R	R	I	R	R	R	R	R
CE032	Chicken	Liver	Anhui	O1	D	1	0	0	1	0	0	1	0	1	0	0	1	0	0	1	6	R	R	R	R	R	R	S	R	R	R	R	R	R	R	R	R	R	S	S	S	R	I	R	R
CE033	Chicken	Liver	Anhui	O78	A	1	0	0	0	1	1	0	0	0	0	0	1	0	0	1	5	R	R	S	R	S	I	S	R	R	R	R	R	R	R	R	R	R	R	I	R	S	R	R	R
CE034	Chicken	Liver	Anhui	Others	Unknown	0	0	0	1	0	0	0	0	1	0	0	1	0	0	1	4	R	R	R	R	R	R	S	R	R	R	R	R	R	R	R	R	R	S	S	S	R	I	R	R
CE035	Chicken	Liver	Anhui	O2	B2	1	0	0	1	0	0	1	1	1	0	0	1	0	0	1	7	R	R	I	R	I	I	S	R	R	R	R	R	R	R	R	R	R	R	I	R	R	R	R	R
CE036	Chicken	Liver	Anhui	Others	B2	1	0	1	1	1	1	0	1	1	1	0	1	0	0	1	10	I	I	S	R	I	R	S	R	I	R	R	R	R	R	R	I	R	R	I	S	R	S	S	S
CE037	Chicken	Liver	Anhui	O2	D	1	0	0	1	0	0	1	1	1	0	0	0	0	0	1	6	R	R	R	R	R	R	S	R	R	R	R	R	R	R	R	R	R	S	S	S	R	I	R	R
CE038	Chicken	Liver	Anhui	O1	A	1	0	1	1	0	0	1	1	1	1	0	1	0	0	1	9	R	R	R	R	R	R	I	R	R	R	R	R	R	R	R	R	R	R	S	R	R	R	R	R
CE039	Chicken	Liver	Anhui	O2	D	1	0	0	0	1	1	0	1	0	0	0	0	0	0	1	5	R	R	R	R	I	R	S	R	R	R	R	R	R	R	R	R	R	R	S	R	R	R	R	R
CE040	Chicken	Liver	Anhui	O1	A	0	0	0	1	0	0	0	0	1	1	0	1	0	0	1	5	R	R	I	R	R	R	S	R	R	R	R	I	R	R	R	I	R	R	I	I	R	I	R	R
CE041	Chicken	Liver	Fujian	O1	D	1	0	0	1	0	1	0	1	1	1	0	1	1	0	1	9	R	R	I	R	I	I	I	R	R	R	R	R	R	R	I	I	R	R	I	I	R	I	R	R
CE042	Chicken	Liver	Fujian	O2	D	1	0	0	1	1	0	1	0	1	0	0	1	0	0	1	7	S	S	S	I	S	S	S	R	R	R	R	I	R	R	S	I	R	R	S	I	R	I	S	S
CE043	Chicken	Liver	Fujian	O1	B2	1	0	1	1	1	1	1	1	1	1	0	1	0	0	1	11	R	R	R	R	R	R	R	R	R	I	R	R	R	R	R	R	R	R	R	R	R	R	R	I
CE044	Chicken	Liver	Fujian	O1	B2	1	0	1	1	1	1	1	0	1	1	0	1	0	0	1	10	R	R	R	R	R	R	S	R	R	R	R	I	R	R	R	R	R	R	I	I	R	I	R	R
CE045	Chicken	Liver	Fujian	O1	D	1	0	0	1	0	1	0	1	1	1	0	1	1	0	1	9	R	I	S	R	R	I	S	R	R	R	R	R	I	R	I	I	R	R	S	I	R	I	S	S
CE046	Chicken	Liver	Fujian	O2	A	1	0	1	1	1	1	1	1	1	0	0	1	1	0	1	11	R	R	R	R	R	R	S	R	R	R	R	I	R	R	R	R	R	R	I	I	R	I	R	R
CE047	Chicken	Liver	Fujian	O2	D	1	0	0	1	1	1	1	1	1	0	0	1	1	0	1	10	R	R	I	R	I	I	S	R	R	R	R	R	R	R	I	I	R	R	S	R	R	I	R	R
CE048	Chicken	Liver	Fujian	Others	D	1	0	0	1	1	0	0	1	0	0	1	0	0	0	1	6	R	R	I	R	R	R	S	R	R	R	R	I	R	R	R	R	R	R	I	I	R	I	R	R
CE049	Chicken	Liver	Fujian	Others	B2	1	0	0	1	0	0	1	1	1	1	1	0	1	0	1	9	I	I	S	R	S	I	S	R	R	R	R	R	R	R	R	R	R	R	I	R	R	R	R	R
CE050	Chicken	Liver	Fujian	O2	B2	1	0	0	1	1	0	0	1	0	0	1	0	0	0	1	6	R	R	R	R	R	R	I	R	R	R	R	I	R	R	R	R	R	R	I	R	R	I	R	R
CE051	Chicken	Liver	Fujian	O2	B2	1	0	1	1	1	1	1	1	1	0	0	1	0	0	1	10	R	R	I	R	S	R	S	R	R	R	R	I	R	R	R	R	R	R	I	R	R	R	R	R
CE052	Chicken	Liver	Fujian	O2	B2	1	0	1	0	0	0	0	1	1	0	1	0	0	1	1	7	R	R	R	R	R	R	I	R	R	R	R	I	R	R	R	R	R	R	I	R	R	I	R	R
CE053	Chicken	Liver	Fujian	O2	D	1	0	1	1	0	0	0	1	1	0	0	1	0	0	1	7	R	R	I	R	S	R	S	R	R	R	R	I	R	R	R	R	R	R	I	R	R	R	R	R
CE054	Chicken	Liver	Fujian	O78	B2	0	0	1	1	0	0	1	1	0	1	1	0	0	0	1	7	R	R	R	R	R	R	S	R	I	R	R	R	R	R	R	R	R	R	I	R	R	R	R	R
CE055	Chicken	Liver	Fujian	O2	D	0	0	1	1	1	1	1	1	1	0	1	1	0	0	1	10	R	R	S	R	R	S	S	S	R	I	S	I	R	R	S	S	R	R	I	I	R	I	R	R
CE056	Chicken	Liver	Fujian	O1	B2	0	0	0	0	1	1	1	1	1	0	1	0	0	0	1	7	R	R	I	R	S	S	S	R	I	R	R	R	R	R	I	S	R	R	I	R	R	I	R	R
CE057	Chicken	Liver	Fujian	O2	B2	1	0	0	0	1	0	1	1	1	1	0	1	0	0	1	8	S	R	S	I	S	S	S	R	R	I	R	I	R	R	R	I	R	R	I	S	R	I	R	R
CE058	Chicken	Liver	Fujian	O2	B2	1	0	1	0	1	0	1	1	1	0	0	1	0	0	1	8	R	R	I	I	S	R	S	R	R	R	R	I	R	R	R	I	R	R	I	R	R	R	R	R
CE059	Chicken	Liver	Fujian	O2	B1	1	0	1	1	0	0	1	1	1	1	0	1	0	0	1	9	R	R	S	R	I	I	S	I	R	R	R	R	R	R	R	R	R	R	S	R	R	R	R	R
CE060	Chicken	Liver	Fujian	O78	B2	0	0	1	0	0	0	1	1	1	1	0	1	0	0	1	7	R	R	I	R	S	R	S	R	R	R	R	I	R	R	R	R	R	R	I	R	R	R	R	R
CE061	Chicken	Liver	Fujian	O78	B2	1	0	1	0	1	0	0	1	1	0	0	1	0	0	1	7	S	I	S	I	S	S	S	R	R	I	R	I	R	R	R	I	R	R	I	S	R	I	R	R
CE062	Chicken	Liver	Fujian	O78	B2	1	0	1	1	1	1	1	1	1	0	1	0	1	0	1	11	R	R	S	R	R	R	I	R	R	R	R	I	R	R	R	R	R	R	I	R	R	I	R	R
CE063	Chicken	Liver	Fujian	O2	D	1	0	1	1	1	1	1	1	1	1	0	1	0	0	1	11	R	R	I	R	S	R	S	R	R	R	R	I	R	R	R	R	R	R	I	R	R	R	R	R
CE064	Chicken	Liver	Fujian	O2	B2	1	0	1	1	1	1	1	0	1	1	0	1	0	0	1	10	R	R	I	R	S	R	S	R	R	R	R	I	R	R	R	R	R	R	I	R	R	R	R	R
CE065	Chicken	Liver	Fujian	O78	B1	1	0	1	1	1	1	0	0	0	0	1	0	0	0	1	7	R	R	R	R	I	R	R	R	R	R	R	R	R	R	R	R	R	R	I	R	R	R	R	R
CE066	Chicken	Liver	Fujian	O2	B2	1	0	0	0	1	1	0	1	1	1	0	1	0	0	1	8	R	R	I	R	I	I	S	R	I	R	R	R	R	R	R	R	R	R	I	R	R	I	R	R
CE067	Chicken	Liver	Fujian	O78	B1	1	0	1	1	0	1	0	1	0	1	1	0	0	0	1	8	R	R	R	R	R	R	S	R	R	R	R	S	R	R	R	R	R	R	S	R	R	R	S	S
CE068	Chicken	Liver	Fujian	O78	B1	1	1	1	1	0	1	0	0	1	0	0	0	0	0	1	7	S	I	S	I	S	S	S	R	R	I	R	I	R	R	R	I	R	R	I	S	R	I	R	R
CE069	Chicken	Liver	Fujian	O2	A	1	0	1	0	0	1	0	1	1	1	0	0	0	0	1	7	R	R	I	R	R	I	S	R	R	R	R	S	R	R	R	R	R	R	I	R	R	I	R	R
CE070	Chicken	Liver	Fujian	O78	B2	0	0	1	1	0	0	0	0	0	0	0	0	0	0	1	3	R	R	S	R	R	S	S	S	R	I	S	I	R	R	S	S	R	R	I	I	R	I	R	R
CE071	Chicken	Liver	Fujian	O1	A	1	0	1	1	0	0	0	1	1	1	1	0	0	0	1	8	R	R	I	R	S	S	S	R	I	R	R	R	R	R	I	S	R	R	I	R	R	I	R	R
CE072	Chicken	Liver	Fujian	O78	B2	1	0	0	1	0	0	0	1	1	0	0	1	0	0	1	6	R	R	I	R	R	I	S	R	R	R	R	S	R	R	R	R	R	R	I	R	R	I	R	R
CE073	Chicken	Liver	Fujian	O78	A	1	0	1	1	0	0	1	1	1	1	0	1	0	0	1	9	R	R	S	R	R	S	S	S	R	I	S	I	R	R	S	S	R	R	I	I	R	I	R	R
CE074	Chicken	Liver	Fujian	Others	B1	1	0	1	1	0	0	0	0	1	1	0	1	1	0	1	8	R	R	I	R	S	R	S	R	R	R	R	I	R	R	R	R	R	R	I	R	R	R	R	R
CE075	Chicken	Liver	Fujian	Others	B1	1	1	1	0	0	0	0	1	0	0	0	1	0	0	1	6	I	I	S	R	I	I	S	I	S	I	R	I	R	R	S	S	R	R	S	S	R	S	I	S
CE076	Chicken	Liver	Fujian	Others	A	1	0	0	1	0	0	1	1	1	0	0	1	0	0	1	7	R	R	S	R	S	I	S	R	R	R	R	R	R	R	R	R	R	R	I	S	R	I	R	R
CE077	Chicken	Liver	Fujian	Others	A	1	0	0	1	0	1	0	1	1	0	0	1	0	0	1	7	R	R	I	R	S	R	S	R	R	R	R	I	R	R	R	R	R	R	I	R	R	R	R	R
CE078	Chicken	Liver	Fujian	Others	A	1	0	1	1	1	1	1	1	1	1	0	0	0	0	1	10	R	R	I	R	I	I	S	R	I	R	R	R	R	R	R	R	R	R	I	R	R	I	R	R
CE079	Chicken	Liver	Fujian	Others	A	1	0	1	1	0	0	0	0	1	1	0	1	0	0	1	7	I	S	I	R	R	I	S	R	R	R	R	R	R	R	R	R	R	R	I	R	R	I	R	I
CE080	Chicken	Liver	Anhui	O1	B1	1	0	0	1	0	1	1	0	0	0	0	1	0	0	1	6	R	S	S	R	S	I	I	R	R	R	S	R	R	R	S	R	R	R	I	S	R	I	R	R
CE081	Chicken	Liver	Jiangsu	O2	B1	1	0	0	1	0	1	1	1	1	0	0	1	0	0	1	8	R	R	R	R	I	R	S	R	R	R	I	R	R	R	R	R	R	S	S	R	R	R	R	R
CE082	Chicken	Liver	Anhui	O78	B2	1	0	0	1	1	1	1	1	1	0	0	1	0	0	1	9	R	R	S	I	S	I	S	R	R	R	S	R	R	R	R	R	R	R	S	S	S	R	R	R
CE083	Chicken	Liver	Anhui	Others	B2	1	0	0	1	0	0	0	0	0	0	0	1	1	0	1	5	R	R	R	R	S	R	R	R	R	R	R	R	R	R	R	R	R	S	S	R	R	R	R	R
CE084	Chicken	Liver	Anhui	O2	B1	1	0	1	1	1	0	1	1	1	1	0	1	1	0	1	11	R	R	S	R	S	I	S	R	R	R	S	R	R	R	R	R	R	R	I	R	R	R	R	S
CE085	Chicken	Liver	Anhui	Others	B1	1	0	0	0	1	1	1	1	1	1	0	1	0	0	1	9	R	R	S	S	S	I	S	R	R	R	R	I	R	R	R	I	R	R	I	R	S	R	R	R
CE086	Chicken	Liver	Anhui	O78	Unknown	1	1	0	1	0	1	1	0	0	0	0	1	0	0	1	7	R	R	R	R	S	R	S	R	R	R	S	R	R	R	R	R	R	S	S	S	R	R	R	R
CE087	Chicken	Liver	Anhui	O2	Unknown	1	0	1	1	1	1	1	1	1	1	0	1	1	0	1	12	R	R	R	R	S	R	S	R	S	S	S	R	R	I	S	R	R	R	S	R	R	R	R	R
CE088	Chicken	Liver	Anhui	O78	Unknown	1	0	1	1	1	1	1	1	1	1	0	1	0	0	1	11	R	R	R	R	S	R	S	R	S	I	I	R	R	R	S	R	R	S	S	R	R	R	R	R
CE089	Chicken	Liver	Anhui	O78	Unknown	1	1	1	1	1	1	1	1	0	1	0	1	1	0	1	12	R	R	R	R	S	R	S	R	S	I	I	R	R	R	S	R	R	R	S	R	R	R	R	R
CE090	Chicken	Liver	Anhui	O78	D	1	0	0	1	0	1	1	1	1	1	0	1	0	0	1	9	R	R	S	I	S	S	S	R	S	R	S	R	R	R	R	R	R	R	S	R	R	R	R	R
CE091	Chicken	Liver	Anhui	O78	Unknown	1	0	0	1	0	1	1	1	1	0	0	1	0	0	1	8	R	R	R	R	R	R	S	R	S	R	I	R	R	R	R	R	R	R	I	R	S	R	R	I
CE092	Chicken	Liver	Anhui	O78	Unknown	0	0	0	1	0	1	0	0	0	0	0	1	0	0	1	4	R	R	S	I	S	R	S	R	S	I	R	R	R	R	R	R	R	S	S	S	R	I	R	R
CE093	Chicken	Liver	Anhui	O78	B1	1	0	0	1	0	1	0	0	0	0	0	1	0	0	1	5	R	R	R	R	R	R	S	R	R	R	I	I	R	R	R	R	I	R	I	R	R	R	R	R
CE094	Chicken	Liver	Anhui	O78	Unknown	1	0	0	1	0	1	1	0	0	0	0	1	0	0	1	6	R	R	I	R	S	R	S	R	S	R	I	R	R	R	R	R	R	R	I	R	R	R	R	R
CE095	Chicken	Liver	Anhui	O78	B1	1	1	1	1	1	1	1	1	1	0	0	1	1	0	1	12	R	R	R	R	I	R	I	R	S	I	I	R	R	R	S	R	R	R	S	R	R	R	R	R
CE096	Chicken	Liver	Anhui	O78	B1	1	1	1	1	1	0	1	1	1	1	0	1	0	0	1	11	R	R	R	R	S	R	S	R	R	R	R	R	R	R	R	R	R	S	S	R	R	R	R	R
CE097	Chicken	Liver	Anhui	O1	B1	1	0	0	1	0	1	0	0	0	0	0	1	0	0	1	5	R	S	S	I	S	I	S	R	S	I	S	S	R	R	I	I	R	R	S	S	I	S	S	S
CE098	Chicken	Liver	Anhui	O78	B1	1	0	0	1	0	1	0	0	0	0	0	1	1	0	1	6	R	R	I	R	S	R	R	R	S	I	R	R	R	R	R	R	R	S	I	R	R	R	R	R
CE099	Chicken	Liver	Anhui	O78	A	1	0	0	1	0	0	0	0	0	0	0	1	0	0	1	4	R	R	R	R	R	R	S	R	S	R	S	R	R	I	R	R	R	R	S	R	R	R	R	R
CE100	Chicken	Liver	Anhui	O2	D	1	0	0	1	1	1	1	1	1	0	0	1	0	0	1	9	R	R	R	R	R	R	S	R	S	R	S	I	R	R	R	R	R	R	S	R	S	R	R	I
CE101	Chicken	Liver	Anhui	O78	B1	1	0	1	1	1	1	1	1	1	1	0	1	1	0	1	12	R	R	R	R	S	R	S	R	R	R	R	R	R	R	R	R	R	S	S	R	R	R	R	R
CE102	Chicken	Liver	Anhui	O78	D	1	0	1	0	0	1	1	1	1	1	0	1	0	0	1	9	R	R	R	R	S	R	S	R	R	R	S	R	R	R	R	R	R	R	I	R	R	R	R	R
CE103	Chicken	Liver	Anhui	O78	B2	1	0	1	1	1	1	1	1	0	0	0	1	0	0	1	9	R	R	S	I	S	S	S	R	I	R	S	R	R	R	R	S	R	S	S	I	R	R	R	R
CE104	Chicken	Liver	Anhui	O2	B2	1	0	1	1	1	0	1	1	0	1	1	1	0	1	1	11	I	S	S	I	S	I	S	R	S	I	S	R	S	S	R	R	R	R	S	S	R	S	S	R
CE105	Chicken	Liver	Anhui	O2	B1	1	1	1	1	1	1	1	1	1	0	1	1	1	1	1	14	R	S	S	I	S	I	S	I	S	S	S	S	R	R	R	I	R	R	S	S	I	S	S	S
CE106	Chicken	Liver	Anhui	O78	D	1	0	1	1	0	1	1	1	1	1	0	1	0	0	1	10	R	R	R	R	S	R	S	R	R	R	R	R	R	R	R	R	R	R	S	I	R	R	R	R
CE107	Chicken	Liver	Anhui	O78	D	1	0	0	1	0	1	1	1	1	1	0	0	0	0	1	8	R	R	R	R	S	R	S	R	R	R	I	R	S	S	R	R	R	S	I	S	R	S	R	R
CE108	Chicken	Liver	Anhui	O78	B1	1	0	0	1	0	1	1	1	1	1	0	1	0	0	1	9	R	R	R	R	S	R	S	R	R	R	I	R	S	S	R	R	R	R	S	S	R	S	R	R
CE109	Chicken	Liver	Anhui	O78	B2	1	0	1	1	0	1	1	1	1	1	0	1	0	0	1	10	R	R	R	R	S	R	S	R	R	R	R	R	R	R	R	R	R	R	S	R	R	R	R	R
CE110	Chicken	Liver	Anhui	O1	B1	1	0	1	1	1	1	1	1	1	1	1	1	1	1	1	14	R	S	S	I	S	I	S	R	I	I	S	R	S	S	R	R	R	R	S	S	R	S	S	R
CE111	Chicken	Liver	Anhui	O2	B2	1	0	1	1	1	1	1	1	1	1	1	1	1	1	1	14	R	S	S	I	S	I	S	R	I	I	S	R	S	S	R	R	R	S	I	S	R	S	S	I
CE112	Chicken	Liver	Anhui	O78	B1	1	1	1	1	1	1	1	1	1	1	0	1	0	0	1	12	R	R	R	R	S	R	S	R	R	I	I	R	R	R	R	R	I	R	S	S	R	I	R	R
CE113	Chicken	Liver	Anhui	O2	A	1	1	1	1	1	1	1	1	1	1	1	1	1	1	1	15	R	S	S	I	S	I	S	R	S	I	S	R	S	I	R	R	R	S	S	S	R	S	S	R
CE114	Chicken	Liver	Anhui	O2	B2	1	1	1	1	1	1	1	1	0	1	1	1	1	1	1	14	R	S	S	S	S	I	S	R	S	I	S	R	S	S	R	R	R	R	S	S	R	S	R	R
CE115	Chicken	Liver	Jiangsu	Others	B1	1	0	0	1	0	0	0	0	0	0	0	1	0	0	1	4	R	S	S	I	S	I	S	R	S	I	S	R	S	S	S	R	R	R	S	S	R	I	S	R
CE116	Chicken	Liver	Jiangsu	O78	B1	1	0	0	1	0	1	0	0	0	0	0	1	0	0	1	5	R	S	S	S	S	I	S	R	S	I	S	S	S	S	S	I	R	S	I	S	S	I	S	I
CE117	Chicken	Liver	Jiangsu	O2	B1	1	1	0	1	1	1	1	0	1	1	0	1	0	0	1	10	R	S	S	I	S	I	S	I	S	S	S	R	R	R	S	R	R	R	S	S	R	S	R	R
CE118	Chicken	Liver	Jiangsu	O78	A	1	0	0	1	0	1	0	0	0	0	0	1	0	0	1	5	R	S	S	I	S	I	S	R	S	S	S	R	R	R	S	R	R	S	I	S	I	S	R	R
CE119	Chicken	Liver	Jiangsu	O78	B1	1	0	0	1	0	1	0	0	0	0	0	1	1	0	1	6	R	R	S	I	S	R	S	R	S	I	S	R	R	R	S	R	R	R	S	S	R	R	R	R
CE120	Chicken	Liver	Jiangsu	O78	B1	1	0	0	1	0	0	0	0	0	0	0	1	0	0	1	4	R	R	S	I	S	I	S	R	S	I	I	R	R	R	S	R	R	R	I	S	R	S	S	R
CE121	Chicken	Liver	Jiangsu	O1	A	1	1	1	1	1	1	1	0	1	1	1	1	1	0	1	13	I	S	S	R	S	I	S	R	S	S	R	R	R	R	R	R	R	R	S	S	R	I	S	R
CE122	Chicken	Liver	Jiangsu	O1	B2	1	1	1	1	1	1	1	0	1	1	1	1	1	0	1	13	I	R	S	R	S	R	S	R	S	I	S	R	R	I	S	R	R	S	S	S	R	R	S	R
CE123	Chicken	Liver	Jiangsu	O78	B2	1	1	1	1	1	1	1	0	1	1	1	1	1	0	1	13	I	R	S	R	S	R	S	R	S	I	S	R	R	R	S	R	R	R	S	S	R	R	S	R
CE124	Chicken	Liver	Jiangsu	O78	B2	1	1	0	1	1	1	1	0	1	0	0	1	0	0	1	9	R	R	R	R	I	R	S	R	R	R	I	R	R	R	R	S	R	R	S	R	R	R	R	R
CE125	Chicken	Liver	Jiangsu	Others	B1	1	1	0	1	1	1	1	0	1	1	0	1	0	0	1	10	R	R	S	R	S	I	S	R	S	R	S	R	R	R	R	R	R	R	S	S	R	I	R	R
CE126	Chicken	Liver	Shandong	O2	A	1	0	0	1	1	1	1	0	0	0	0	1	0	0	1	7	R	R	R	R	R	R	S	R	R	R	R	I	R	R	R	R	R	R	S	R	R	R	R	R
CE127	Chicken	Liver	Shandong	O78	A	1	0	0	1	0	0	0	1	1	1	0	0	0	0	0	5	R	R	R	R	R	R	S	R	R	R	R	R	R	R	R	R	R	R	S	R	R	I	R	R
CE128	Chicken	Liver	Shandong	O1	A	1	0	1	1	0	0	1	1	1	1	0	1	0	0	1	9	R	R	R	R	R	R	S	R	R	R	R	R	R	R	R	R	R	R	S	R	R	R	R	R
CE129	Chicken	Liver	Shandong	O2	A	1	0	0	1	0	0	1	1	1	0	0	1	0	0	1	7	R	R	R	R	R	R	S	R	R	R	R	I	R	R	R	R	R	R	I	R	R	R	R	R
CE130	Chicken	Liver	Shandong	O8	A	1	1	1	1	1	1	1	1	1	0	0	1	1	0	1	12	R	R	R	R	R	R	S	R	R	R	R	R	R	R	R	R	R	R	S	I	R	S	R	R
CE131	Chicken	Liver	Shandong	O8	A	1	0	1	1	0	0	1	1	1	0	0	1	0	0	1	8	R	R	R	R	R	R	S	R	R	R	R	R	R	R	R	R	R	R	S	R	R	R	R	R
CE132	Chicken	Liver	Shandong	O8	A	1	0	0	1	0	0	1	1	1	1	0	1	0	0	1	8	R	R	R	R	R	R	S	R	R	R	R	R	R	R	R	R	R	R	I	R	R	R	R	R
CE133	Chicken	Liver	Shandong	O2	A	1	0	0	1	0	0	1	1	1	1	0	1	1	0	1	9	R	R	R	R	S	R	S	R	R	R	R	R	R	R	R	R	R	R	S	R	R	R	R	R
CE134	Chicken	Liver	Shandong	O8	A	1	0	0	1	0	0	1	0	0	？	0	1	0	0	1	5	R	R	R	R	R	R	S	R	R	R	R	R	R	R	R	R	R	R	I	R	R	R	R	R
CE135	Chicken	Liver	Shandong	Others	A	1	0	0	1	0	0	1	1	1	0	0	1	0	0	1	7	R	R	R	R	R	R	S	R	R	R	R	R	R	R	R	R	R	R	S	R	R	R	R	R
CE136	Chicken	Liver	Shandong	O9	A	1	0	0	1	1	1	1	0	1	0	0	1	1	0	1	9	R	R	R	R	R	R	S	R	R	R	R	R	R	R	R	R	R	R	S	R	R	R	R	R
CE137	Chicken	Liver	Shandong	O8	A	1	0	0	1	0	0	1	1	1	0	0	1	0	0	1	7	R	R	R	R	R	R	S	R	R	R	R	I	R	R	R	R	R	R	S	I	R	I	R	R
